# Supplementary material for: Piscine orthoreovirus (PRV) infects Atlantic salmon erythrocytes
Source: Vet Res. 2014 Apr 3;45(1):35. doi: 10.1186/1297-9716-45-35 (PMC4234517; doi:10.1186/1297-9716-45-35)
Supplement: Additional file 1 — RT-qPCR Ct-values of PRV from Challenge Experiment # 1. RTq-PCR Ct-values of PRV in blood, heart, skeletal muscle (SM), spleen and head kidney (HK) from Challenge Experiment # 1 sampled at 0, 4, 6, 8, 10, 12 and 14 weeks post challenge (wpc). Unique identifiers for the individual fish sampled are included (Ex. F101-F106). The mean Ct-value and standard deviation (Mean (± SD)) for the different tissues are shown in the righthand column. Samples with no Ct-value were assigned the value 35.0 when used in calculation of the mean. Na: Not available. [file 1297-9716-45-35-S1.xlsx]

## Sheet: Challenge #1 Ct-values
Additional file 1
Wpc		PRV Ct-values							Mean (± SD)
		F01	F02	F03	F04	F05	F06
0	Blood	No Ct	No Ct	No Ct	No Ct	No Ct	No Ct		35.0 (± 0.0)
	Heart	No Ct	No Ct	No Ct	No Ct	No Ct	No Ct		35.0 (± 0.0)
	SM	No Ct	No Ct	No Ct	No Ct	No Ct	No Ct		35.0 (± 0.0)
	Spleen	No Ct	No Ct	No Ct	No Ct	No Ct	No Ct		35.0 (± 0.0)
	HK	No Ct	No Ct	No Ct	No Ct	No Ct	No Ct		35.0 (± 0.0)
		F41	F42	F43
4	Blood	No Ct	No Ct	No Ct					35.0 (± 0.0)
	Heart	No Ct	No Ct	No Ct					35.0 (± 0.0)
	SM	No Ct	No Ct	No Ct					35.0 (± 0.0)
	Spleen	No Ct	No Ct	No Ct					35.0 (± 0.0)
	HK	No Ct	No Ct	No Ct					35.0 (± 0.0)
		F61	F62	F63	F64	F65	F66
6	Blood	Na	23.6	No Ct	29.4	24.2	27.3		27.9 (± 4.6)
	Heart	31.5	30.5	No Ct	34.4	30.7	No Ct		32.9 (± 2.2)
	SM	No Ct	No Ct	No Ct	No Ct	No Ct	No Ct		35.0 (± 0.0)
	Spleen	30.4	27.7	No Ct	32.2	27.2	31.0		30.6 (± 2.9)
	HK	31.2	30.9	No Ct	33.0	29.3	33.8		32.2 (± 2.1)
		F81	F82	F83	F84	F85	F86
8	Blood	18.3	17.0	18.9	18.7	18.0	17.6		18.1 (± 0.7)
	Heart	23.3	22.4	21.6	24.1	20.7	22.3		22.4 (± 1.2)
	SM	27.1	27.7	27.7	26.9	26.5	27.1		27.2 (± 0.5)
	Spleen	17.5	17.2	16.5	20.0	14.9	16.2		17.1 (± 1.7)
	HK	18.8	18.2	16.8	20.7	17.4	18.4		18.4 (± 1.4)
		F101	F102	F103	F104	F105	F106
10	Blood	22.4	18.9	17.0	18.6	21.3	17.7		19.3 (± 2.1)
	Heart	22.9	22.3	17.4	23.5	27.3	22.6		22.7 (± 3.2)
	SM	32.9	29.2	27.0	29.4	32.7	28.1		29.9 (± 2.4)
	Spleen	16.7	16.2	15.5	17.0	21.6	16.1		17.2 (± 2.2)
	HK	18.6	18.8	17.1	18.6	22.9	18.3		19.0 (± 2.0)
		F121	F122	F123	F124	F125	F126
12	Blood	20.1	21.7	23.3	27.4	No Ct	22.1		24.9 (± 5.5)
	Heart	25.7	26.6	29.3	28.7	No Ct	27.6		28.8 (± 3.3)
	SM	28.1	29.0	32.0	32.5	No Ct	28.6		30.8 (± 2.6)
	Spleen	17.9	18.7	20.5	20.3	No Ct	18.3		21.8 (± 6.6)
	HK	20.3	18.6	20.0	21.8	No Ct	20.3		22.7 (± 6.1)
		F141	F142	F143	F144	F145	F146
14	Blood	22.7	19.9	20.3	22.7	23.9	23.2		22.1 (± 1.6)
	Heart	28.4	25.9	25.7	27.9	29.4	27.7		27.5 (± 1.5)
	SM	33.4	30.7	29.4	33.3	32.1	30.1		31.5 (± 1.7)
	Spleen	21.4	19.5	16.8	19.1	19.5	17.2		18.9 (± 1.7)
	HK	21.5	21.6	19.1	21.5	22.1	19.8		20.9 (± 1.2)
